# Supplementary material for: Risk of Post-Myocardial Infarction Pneumonia with Proton Pump Inhibitors, H2 Receptor Antagonists and Mucoprotective Agents: A Retrospective Nationwide Cohort Study
Source: J Pers Med. 2022 Jan 9;12(1):78. doi: 10.3390/jpm12010078 (PMC8778571; doi:10.3390/jpm12010078)
Supplement: Supplementary file 1 [file jpm-12-00078-s001.zip]

Archive with 1 entries (1 files):
- jpm-1478033-supplementary.pdf
